# Supplementary material for: Redescription of Gnorimosphaeroma oregonense (Dana, 1853) (Crustacea, Isopoda, Sphaeromatidae), designation of neotype, and 16S-rDNA molecular phylogeny of the north-eastern Pacific species
Source: Zookeys. 2021 May 13;1037:23–56. doi: 10.3897/zookeys.1037.63017 (PMC8137637; doi:10.3897/zookeys.1037.63017)
Supplement: XML Treatment for Gnorimosphaeroma [file zookeys.1037.63017-treatment1.xml]

<!DOCTYPE tp:taxon-treatment
  PUBLIC "-//TaxonX//DTD Taxonomic Treatment Publishing DTD v0 20100105//EN" "tax-treatment-NSO.dtd">
<tp:taxon-treatment xmlns:tp="http://www.plazi.org/taxpub"><tp:treatment-meta><kwd-group><label>Taxon classification</label><kwd><named-content xmlns:xlink="http://www.w3.org/1999/xlink" content-type="kingdom">Animalia</named-content></kwd><kwd><named-content xmlns:xlink="http://www.w3.org/1999/xlink" content-type="order">Isopoda</named-content></kwd><kwd><named-content xmlns:xlink="http://www.w3.org/1999/xlink" content-type="family">Sphaeromatidae</named-content></kwd></kwd-group><mixed-citation publication-type="journal"><person-group><name><surname>Wetzer</surname><given-names>Regina</given-names></name><name><surname>Wall</surname><given-names>Adam</given-names></name><name><surname>Bruce</surname><given-names>Niel L.</given-names></name></person-group><article-title>Redescription of <italic><tp:taxon-name><tp:taxon-name-part taxon-name-part-type="genus" reg="Gnorimosphaeroma">Gnorimosphaeroma</tp:taxon-name-part> <tp:taxon-name-part taxon-name-part-type="species" reg="oregonense">oregonense</tp:taxon-name-part></tp:taxon-name></italic> (Dana, 1853) (<tp:taxon-name><tp:taxon-name-part taxon-name-part-type="subphylum">Crustacea</tp:taxon-name-part></tp:taxon-name>, <tp:taxon-name><tp:taxon-name-part taxon-name-part-type="order">Isopoda</tp:taxon-name-part></tp:taxon-name>, <tp:taxon-name><tp:taxon-name-part taxon-name-part-type="family">Sphaeromatidae</tp:taxon-name-part></tp:taxon-name>), designation of neotype, and 16S-rDNA molecular phylogeny of the north-eastern Pacific species</article-title><source>Zookeys</source><day>13</day><month>5</month><year>2021</year><volume>1037</volume><fpage>23</fpage><lpage>56</lpage><pub-id pub-id-type="doi">10.3897/zookeys.1037.63017</pub-id></mixed-citation></tp:treatment-meta><tp:nomenclature><tp:taxon-name><object-id xmlns:xlink="http://www.w3.org/1999/xlink" content-type="arpha" xlink:type="simple">F46CEDA4-F412-5DFB-9AD0-4CAD6E0AF58D</object-id>
              <tp:taxon-name-part taxon-name-part-type="genus" reg="Gnorimosphaeroma">Gnorimosphaeroma</tp:taxon-name-part>
            </tp:taxon-name><tp:taxon-authority>Menzies, 1954</tp:taxon-authority><tp:nomenclature-citation-list><tp:nomenclature-citation><tp:taxon-name>
                  <tp:taxon-name-part taxon-name-part-type="order">Isopoda</tp:taxon-name-part></tp:taxon-name><comment>: <tp:taxon-name><tp:taxon-name-part taxon-name-part-type="suborder">Sphaeromatidea</tp:taxon-name-part></tp:taxon-name>: <tp:taxon-name><tp:taxon-name-part taxon-name-part-type="family">Sphaeromatoidea</tp:taxon-name-part></tp:taxon-name>: <tp:taxon-name><tp:taxon-name-part taxon-name-part-type="family">Sphaeromatidae</tp:taxon-name-part></tp:taxon-name></comment></tp:nomenclature-citation><tp:nomenclature-citation><tp:taxon-name>
                  <tp:taxon-name-part taxon-name-part-type="genus" reg="Gnorimosphaeroma">Gnorimosphaeroma</tp:taxon-name-part>
                </tp:taxon-name><comment>Menzies, 1954: 5; <xref ref-type="bibr" rid="B30">Kussakin 1979</xref>: 406; <xref ref-type="bibr" rid="B20">Harrison and Ellis 1991</xref>: 939.</comment></tp:nomenclature-citation><tp:nomenclature-citation><tp:taxon-name>
                  <tp:taxon-name-part taxon-name-part-type="genus" reg="Nishimuraia">Nishimuraia</tp:taxon-name-part>
                </tp:taxon-name><comment>Nunomura, 1988: 1.</comment></tp:nomenclature-citation></tp:nomenclature-citation-list></tp:nomenclature><tp:treatment-sec sec-type="type species" id="SECID0ELSAG"><title>Type species.</title><p><italic><tp:taxon-name><tp:taxon-name-part taxon-name-part-type="genus" reg="Spheroma">Spheroma</tp:taxon-name-part> <tp:taxon-name-part taxon-name-part-type="species" reg="oregonensis">oregonensis</tp:taxon-name-part></tp:taxon-name></italic> Dana, 1853; now <italic><tp:taxon-name><tp:taxon-name-part taxon-name-part-type="genus" reg="Gnorimosphaeroma">Gnorimosphaeroma</tp:taxon-name-part> <tp:taxon-name-part taxon-name-part-type="species" reg="oregonense">oregonense</tp:taxon-name-part></tp:taxon-name></italic> (Dana, 1853); by original designation.</p></tp:treatment-sec><tp:treatment-sec sec-type="diagnosis" id="SECID0EHTAG"><title>Diagnosis.</title><p><italic>Body</italic> vaulted, dorsal surfaces smooth or polished in appearance, without setae. <italic>Eyes</italic> lateral, simple, without posterior lobe. <italic>Pleon</italic> consisting of 4 visible segments (as determined by lateral sutures), sutures (except first) long extending from lateral margin, separated medially by 24–28% pleon width; pleonite 1 entire, posterior margin even, narrower than remainder of pleon, not extending to pleon lateral margins. <italic>Pleotelson</italic> vaulted, anteriorly as wide as pleon, without dorsal process; posterior margin entire, simple, arcuate. <italic>Maxilliped</italic> palp articles 2–4 medial margins lobate, article 2 not expanded. <italic>Penial processes</italic> entirely separate, basally close set, short (not extending beyond pleopod peduncles). <italic>Uropod</italic> rami lamellar, similar in size, exopod shorter than endopod, inserted near anterolateral angle of peduncle; endopod lateral margin simple, finely serrate or smooth, distally broadly rounded; both rami distally broadly rounded or narrowly rounded.</p></tp:treatment-sec><tp:treatment-sec sec-type="description" id="SECID0E2TAG"><title>Description.</title><p><italic>Body</italic> vaulted, dorsal surfaces smooth or polished in appearance, without setae; coxal and other margins smooth, with ability to conglobate; not or weakly sexually dimorphic. <italic>Head</italic> with rostral point present, dorsally visible, simple, not separating antennular bases; without paired incisions in front of eyes, lateral margins not laterally extended to body outline (antennules more or less ventral). <italic>Eyes</italic> lateral, simple. Pereonite 1 lateral margins not anteriorly produced, not laterally enclosing head, pereonites 2–7 with posterior margin not raised, pereonite 1 anteriorly with keys. <italic>Sternite 1</italic> without cuticular mesial extensions. <italic>Pereonite 6</italic> simple, without bosses, processes or marginal extensions. <italic>Pereonite 7</italic> as wide as pereonite 6, forming part of body outline, dorsally without bosses, processes, or marginal extensions. <italic>Coxae</italic> distally narrow, those of pereonites 2–7 overlapping the one behind, rounded, with ventral ‘lock and key’ processes, with grooved articulation; those of pereonite 6 not large, not overlapping those of pereonite 7. <italic>Pleon</italic> consisting of 4 visible segments (as determined by lateral sutures); pleonite 1 entire, posterior margin even, narrower than remainder of pleon, not extending to pleon lateral margins; sutures (except first) running to lateral margin, all separate, sutures long (separated medially by 24–28% pleon width); pleonal sternite absent; dorsal surface without process; posterior margin even, with ‘keys’. Pleonite 5 posterior margin entire (not fused with pleotelson). <italic>Pleotelson</italic> vaulted, anteriorly as wide as pleon, without dorsal process; posterior margin entire, simple, arcuate; ventrolateral margins forming ridge.</p><p><italic>Marsupium</italic> formed from four pairs of oostegites, arising from pereonites 1–4; anterior pocket absent, posterior pocket absent, oostegites overlapping at mid-line (except 1).</p><p><italic>Antennule</italic> peduncle with basal articles medially not in contact, 1 and 2 robust, article 3 slender; article 1 not produced, without anterior lobe; article 2 approximately 0.5 as long as article 1; with articles 2 and 3 colinear, article 3 longer than article 2; article(s) not flattened; flagellum shorter than peduncle, longer than peduncular article 3. <italic>Antenna</italic> peduncle articles all colinear (or curving regularly), less robust than antennule, peduncular articles all of similar thickness.</p><p><italic>Epistome</italic> anteriorly narrow, with median weak constriction, anteriorly flush with head, not projecting; elongate. <italic>Mandible</italic> incisor wide, 4-cuspid; lacinia mobilis present; spine row normal; present, molar process gnathal surface with transverse ridges, rounded. <italic>Maxillula</italic> lateral lobe robust setae with some or all serrate, mesial lobe with major robust setae, these setae being heavily serrate. <italic>Maxilla</italic> with setae on middle and lateral lobes serrate. <italic>Maxilliped</italic> palp articles 2–4 medial margins lobate, article 2 not expanded; endite distal margin rounded, anteromesial (upper) marginal ridge without long curved serrate robust setae.</p><p><italic>Mouthparts of female</italic> not metamorphosed.</p><p><italic>Pereopod 1</italic> ambulatory; dactylus secondary unguis short, robust, simple; setae on superodistal corner of merus only very long. Pereopod 2 similar in proportion to pereopod 3; dactylus with secondary unguis simple, short and stout. Pereopods 3–7 dactylus with secondary unguis simple. Pereopods with inferior margins of ischium to carpus without dense setulose fringe, ischium superior margin without sinuate acute robust seta, pereopods 1–3 or 4 ischium superior margin with few long stiff slender setae. Pereopods 1 (or 1–3), inferior margins of merus, carpus and propodus palm pereopod 1 only with robust setae on propodus inferior margin.</p><p><italic>Penial processes</italic> entirely separate, basally close set, short (not extending beyond pleopod peduncles), widest near base, apex bluntly rounded.</p><p><italic>Pleopod 1</italic> rami not operculate; exopod lamellar; rami exopod with longitudinal axis weakly oblique; endopod of similar proportions to exopod, mesial margin lamellar, distally triangular, endopod proximomedial heel absent; exopod distally rounded or distally subtruncate or truncate, exopod distal margins not serrate. <italic>Pleopod 2</italic> endopod ca. as long as exopod; exopod distal margins not deeply serrate; appendix masculina inserted basally, with straight margins, distally abruptly narrowed, longer than and extending beyond endopod (1.14 × as long as endopod), distally narrowly rounded. <italic>Pleopod 3</italic> exopod transverse suture present, endopod of similar proportions to exopod. <italic>Pleopod 4</italic> rami with <abbrev xmlns:xlink="http://www.w3.org/1999/xlink" xlink:title="plumose marginal setae" id="ABBRID0EJWAG" xlink:type="simple">PMS</abbrev>; exopod transverse suture present, incomplete, thickened transverse ridges absent, lateral margin not thickened, with short simple marginal setae; endopod thickened transverse ridges absent; mesial margin without deep distal notch; endopod without proximomedial lobe. <italic>Pleopod 5</italic> exopod transverse suture present, entire, thickened transverse ridges absent, lateral margin with short simple setae, lateral margin not thickened, with 3 discrete scale patches; scale patches flush or weakly domed; endopod with thickened transverse ridges absent, endopod without proximomedial lobe.</p><p><italic>Uropod</italic> rami not strongly flattened, not forming part of continuous body outline; exopod shorter in length than endopod, exopod lamellar, inserted near anterolateral angle of peduncle-endopod, lateral margin simple, finely serrate or smooth, distally broadly rounded; endopod lamellar, distally broadly rounded or narrowly rounded. Uropod endopods not in contact posteriorly.</p></tp:treatment-sec><tp:treatment-sec sec-type="remarks" id="SECID0ETWAG"><title>Remarks.</title><p><italic><tp:taxon-name><tp:taxon-name-part taxon-name-part-type="genus" reg="Gnorimosphaeroma">Gnorimosphaeroma</tp:taxon-name-part></tp:taxon-name></italic> is in a general sense quite unremarkable in appearance, with no species showing any sort of dorsal ornamentation of tubercles, processes, or pereonal and pleonal ridges that characterize so many genera of <tp:taxon-name><tp:taxon-name-part taxon-name-part-type="family">Sphaeromatidae</tp:taxon-name-part></tp:taxon-name>. As such, there is a lack of readily obvious characters by which to identify the genus. <italic><tp:taxon-name><tp:taxon-name-part taxon-name-part-type="genus" reg="Gnorimosphaeroma">Gnorimosphaeroma</tp:taxon-name-part></tp:taxon-name></italic>, on morphological criteria, is most similar to the genera <italic><tp:taxon-name><tp:taxon-name-part taxon-name-part-type="genus" reg="Bilistra">Bilistra</tp:taxon-name-part></tp:taxon-name></italic> Sket &amp; Bruce, 2004, <italic><tp:taxon-name><tp:taxon-name-part taxon-name-part-type="genus" reg="Exosphaeroma">Exosphaeroma</tp:taxon-name-part></tp:taxon-name></italic> Stebbing, 1900, <italic><tp:taxon-name><tp:taxon-name-part taxon-name-part-type="genus" reg="Lekanesphaera">Lekanesphaera</tp:taxon-name-part></tp:taxon-name></italic> Verhoeff, 1943, <italic><tp:taxon-name><tp:taxon-name-part taxon-name-part-type="genus" reg="Neosphaeroma">Neosphaeroma</tp:taxon-name-part></tp:taxon-name></italic> Baker, 1926 and <italic><tp:taxon-name><tp:taxon-name-part taxon-name-part-type="genus" reg="Sphaeroma">Sphaeroma</tp:taxon-name-part></tp:taxon-name></italic> Bosc, 1802. The latter three genera can be differentiated from <italic><tp:taxon-name><tp:taxon-name-part taxon-name-part-type="genus" reg="Gnorimosphaeroma">Gnorimosphaeroma</tp:taxon-name-part></tp:taxon-name></italic> in the first instance by having the uropodal exopod lateral margin with one or more serrations or notches (among other characters).</p><p><italic><tp:taxon-name><tp:taxon-name-part taxon-name-part-type="genus" reg="Exosphaeroma">Exosphaeroma</tp:taxon-name-part></tp:taxon-name></italic> is a large genus with 40 species at the last count (<xref ref-type="bibr" rid="B7">Boyko et al. 2008</xref>) that, as presently constituted, contains both smooth bodied species as well as some with coarsely pitted or ridged dorsal surfaces (e.g., see <xref ref-type="bibr" rid="B27">Kensley 1978</xref>; <xref ref-type="bibr" rid="B16">Espinosa-Pérez and Hendrickx 2001</xref>; <xref ref-type="bibr" rid="B9">Bruce 2003</xref>), and also species with greatly enlarged uropodal rami (e.g., see <xref ref-type="bibr" rid="B27">Kensley 1978</xref>; <xref ref-type="bibr" rid="B9">Bruce 2003</xref>; <xref ref-type="bibr" rid="B52">Wall et al. 2015</xref>). Some of the smooth-bodied species of <italic><tp:taxon-name><tp:taxon-name-part taxon-name-part-type="genus" reg="Exosphaeroma">Exosphaeroma</tp:taxon-name-part></tp:taxon-name></italic> are superficially similar to <italic><tp:taxon-name><tp:taxon-name-part taxon-name-part-type="genus" reg="Gnorimosphaeroma">Gnorimosphaeroma</tp:taxon-name-part></tp:taxon-name></italic>, but can be distinguished by the pleonal sutures running to the posterior margin (to the free lateral margin in <italic><tp:taxon-name><tp:taxon-name-part taxon-name-part-type="genus" reg="Gnorimosphaeroma">Gnorimosphaeroma</tp:taxon-name-part></tp:taxon-name></italic>), as well as pleonite 1 having two flat sub-median lobes on the posterior margin (see <xref ref-type="bibr" rid="B9">Bruce 2003</xref>: figs 14E, 18F).</p><p><italic><tp:taxon-name><tp:taxon-name-part taxon-name-part-type="genus" reg="Bilistra">Bilistra</tp:taxon-name-part></tp:taxon-name></italic> is similar in gross morphology and also occupies coastal freshwater habitats. <italic><tp:taxon-name><tp:taxon-name-part taxon-name-part-type="genus" reg="Bilistra">Bilistra</tp:taxon-name-part></tp:taxon-name></italic> differs from <italic><tp:taxon-name><tp:taxon-name-part taxon-name-part-type="genus" reg="Gnorimosphaeroma">Gnorimosphaeroma</tp:taxon-name-part></tp:taxon-name></italic> in having a far shorter uropodal exopod (ca. half as long as endopod), shorter pleonal sutures that run to the pleon posterior margin (not lateral margin); the inferior margins of pereopods ischium or merus to propodus have a dense setulose (fur-like) fringe while the superior margins lack long setae altogether. <italic><tp:taxon-name><tp:taxon-name-part taxon-name-part-type="genus" reg="Bilistra">Bilistra</tp:taxon-name-part></tp:taxon-name></italic> is presently restricted to New Zealand, but there is also one species in South Africa, from supralittoral brackish pools and tidal streams that is currently classified as <italic><tp:taxon-name><tp:taxon-name-part taxon-name-part-type="genus" reg="Pseudosphaeroma">Pseudosphaeroma</tp:taxon-name-part> <tp:taxon-name-part taxon-name-part-type="species" reg="barnardi">barnardi</tp:taxon-name-part></tp:taxon-name></italic> Monod, 1931 that is in need of redescription and formal reassignment to <italic><tp:taxon-name><tp:taxon-name-part taxon-name-part-type="genus" reg="Bilistra">Bilistra</tp:taxon-name-part></tp:taxon-name></italic> (NLB, pers. obs.).</p><p><italic><tp:taxon-name><tp:taxon-name-part taxon-name-part-type="genus" reg="Gnorimosphaeroma">Gnorimosphaeroma</tp:taxon-name-part></tp:taxon-name></italic> pereopod setation is inconsistently illustrated, even within species, despite being a potentially significant character. The redescription given here, and figures of <xref ref-type="bibr" rid="B22">Hoestlandt (1975)</xref> show long setae on the superior or superodistal margin of the merus and long setae on the inferior margin of the ischium and merus. Such setae were not mentioned or figured in <xref ref-type="bibr" rid="B33">Menzies’ (1954)</xref> genus diagnosis or species descriptions. Such setae are also apparently absent from all northwestern species (e.g., <xref ref-type="bibr" rid="B22">Hoestlandt 1975</xref>, <xref ref-type="bibr" rid="B23">1977</xref>; <xref ref-type="bibr" rid="B31">Kwon and Kim 1985</xref>; <xref ref-type="bibr" rid="B38">Nunomura 1998</xref>, <xref ref-type="bibr" rid="B39">1999a</xref>, <xref ref-type="bibr" rid="B42">2007</xref>).</p></tp:treatment-sec><tp:treatment-sec sec-type="Neotype designation" id="SECID0EJ4AG"><title>Neotype designation.</title><p>It has been long established that all of <xref ref-type="bibr" rid="B13">Dana’s (1852)</xref> isopod material, and therefore all the type material for the many species of isopod that he named, was lost with the sinking of the ship USS ‘<tp:taxon-name><tp:taxon-name-part taxon-name-part-type="genus" reg="Peacock">Peacock</tp:taxon-name-part></tp:taxon-name>’ on the bar of the Columbia River in 1841 (<xref ref-type="bibr" rid="B8">Bruce 1986</xref>: 220; <xref ref-type="bibr" rid="B10">2004</xref>: 228; <xref ref-type="bibr" rid="B11">2009</xref>: 211; <xref ref-type="bibr" rid="B46">Poore and LewTon 1993</xref>: 234). <italic><tp:taxon-name><tp:taxon-name-part taxon-name-part-type="genus" reg="Gnorimosphaeroma">Gnorimosphaeroma</tp:taxon-name-part> <tp:taxon-name-part taxon-name-part-type="species" reg="oregonense">oregonense</tp:taxon-name-part></tp:taxon-name></italic> (Dana, 1853) is one such species.</p><p>Species of <italic><tp:taxon-name><tp:taxon-name-part taxon-name-part-type="genus" reg="Gnorimosphaeroma">Gnorimosphaeroma</tp:taxon-name-part></tp:taxon-name></italic> are uniform in appearance, and to date no assessment has been made of intrinsic variability within species. Some species of <italic><tp:taxon-name><tp:taxon-name-part taxon-name-part-type="genus" reg="Gnorimosphaeroma">Gnorimosphaeroma</tp:taxon-name-part></tp:taxon-name></italic> occur sympatrically and there are many exceedingly similar species. At present few species have been described in full detail. Furthermore, records of <italic><tp:taxon-name><tp:taxon-name-part taxon-name-part-type="genus" reg="Gnorimosphaeroma">G.</tp:taxon-name-part> <tp:taxon-name-part taxon-name-part-type="species" reg="oregonense">oregonense</tp:taxon-name-part></tp:taxon-name></italic> are somewhat inconsistent in the details presented and the material is not always available for re-examination, so that it is not always possible to confirm the correct identity of previous records and indeed also on occasion, new material. We consider that designating a neotype is necessary to clearly characterize the identity of this species, to allow for the genus to be precisely diagnosed based on the type species and to permit unambiguous identification and separation from other sympatric congeneric species.</p><p><xref ref-type="bibr" rid="B14">Dana (1853)</xref> did not indicate a specific type locality, but stated that the species had been obtained from “Puget’s Sound, Oregon; also, Bay of San Francisco, California”. One may infer that the first mentioned location is the type locality but that remains an inference, and furthermore one cannot be certain that the material consists of only one species, given that there are four species in the region and also that the morphology of purported species apparently changes from low to high latitudes (present study). The neotype has been chosen from specimens collected as near as practically possible to the original type locality, and is now Stanley Park, <named-content xmlns:xlink="http://www.w3.org/1999/xlink" content-type="dwc:verbatimCoordinates" xlink:type="simple"><named-content content-type="geo-json" specific-use="{&#34;type&#34;:&#34;Point&#34;,&#34;coordinates&#34;:[-123.155000,49.294000]}" id="NCID0EY6AG" xlink:type="simple">49.294°N, 123.155°W</named-content></named-content> (British Columbia, Canada), ca. 150 km north of Puget Sound.</p></tp:treatment-sec><tp:treatment-sec sec-type="Included species" id="SECID0E46AG"><title>Included species.</title><p><italic><tp:taxon-name><tp:taxon-name-part taxon-name-part-type="genus" reg="Gnorimosphaeroma">Gnorimosphaeroma</tp:taxon-name-part> <tp:taxon-name-part taxon-name-part-type="species" reg="albicauda">albicauda</tp:taxon-name-part></tp:taxon-name></italic> Nunomura, 2005, <italic><tp:taxon-name><tp:taxon-name-part taxon-name-part-type="genus" reg="Gnorimosphaeroma">G.</tp:taxon-name-part> <tp:taxon-name-part taxon-name-part-type="species" reg="akanense">akanense</tp:taxon-name-part></tp:taxon-name></italic> Nunomura, 1998, <italic><tp:taxon-name><tp:taxon-name-part taxon-name-part-type="genus" reg="Gnorimosphaeroma">G.</tp:taxon-name-part> <tp:taxon-name-part taxon-name-part-type="species" reg="anchialos">anchialos</tp:taxon-name-part></tp:taxon-name></italic> Jang &amp; Kwon, 1993, <italic><tp:taxon-name><tp:taxon-name-part taxon-name-part-type="genus" reg="Gnorimosphaeroma">G.</tp:taxon-name-part> <tp:taxon-name-part taxon-name-part-type="species" reg="boninense">boninense</tp:taxon-name-part></tp:taxon-name></italic> Nunomura &amp; Satake, 2006, <italic><tp:taxon-name><tp:taxon-name-part taxon-name-part-type="genus" reg="Gnorimosphaeroma">G.</tp:taxon-name-part> <tp:taxon-name-part taxon-name-part-type="species" reg="chejuense">chejuense</tp:taxon-name-part></tp:taxon-name></italic> Kim &amp; Kwon, 1988, <italic><tp:taxon-name><tp:taxon-name-part taxon-name-part-type="genus" reg="Gnorimosphaeroma">G.</tp:taxon-name-part> <tp:taxon-name-part taxon-name-part-type="species" reg="chinense">chinense</tp:taxon-name-part></tp:taxon-name></italic> (Tattersall, 1921), <italic><tp:taxon-name><tp:taxon-name-part taxon-name-part-type="genus" reg="Gnorimosphaeroma">G.</tp:taxon-name-part> <tp:taxon-name-part taxon-name-part-type="species" reg="hachijoense">hachijoense</tp:taxon-name-part></tp:taxon-name></italic> Nunomura, 1999b, <italic><tp:taxon-name><tp:taxon-name-part taxon-name-part-type="genus" reg="Gnorimosphaeroma">G.</tp:taxon-name-part> <tp:taxon-name-part taxon-name-part-type="species" reg="hoestlandti">hoestlandti</tp:taxon-name-part></tp:taxon-name></italic> Kim &amp; Kwon, 1985, <italic><tp:taxon-name><tp:taxon-name-part taxon-name-part-type="genus" reg="Gnorimosphaeroma">G.</tp:taxon-name-part> <tp:taxon-name-part taxon-name-part-type="species" reg="hokurikuense">hokurikuense</tp:taxon-name-part></tp:taxon-name></italic> Nunomura, 1998, <italic><tp:taxon-name><tp:taxon-name-part taxon-name-part-type="genus" reg="Gnorimosphaeroma">G.</tp:taxon-name-part> <tp:taxon-name-part taxon-name-part-type="species" reg="insulare">insulare</tp:taxon-name-part></tp:taxon-name></italic> (Van Name, 1940), <italic><tp:taxon-name><tp:taxon-name-part taxon-name-part-type="genus" reg="Gnorimosphaeroma">G.</tp:taxon-name-part> <tp:taxon-name-part taxon-name-part-type="species" reg="iriei">iriei</tp:taxon-name-part></tp:taxon-name></italic> Nunomura, 1998, <italic><tp:taxon-name><tp:taxon-name-part taxon-name-part-type="genus" reg="Gnorimosphaeroma">G.</tp:taxon-name-part> <tp:taxon-name-part taxon-name-part-type="species" reg="kurilense">kurilense</tp:taxon-name-part></tp:taxon-name></italic> Kussakin, 1974, <italic><tp:taxon-name><tp:taxon-name-part taxon-name-part-type="genus" reg="Gnorimosphaeroma">G.</tp:taxon-name-part> <tp:taxon-name-part taxon-name-part-type="species" reg="naktongense">naktongense</tp:taxon-name-part></tp:taxon-name></italic> Kwon &amp; Kim, 1987, <italic><tp:taxon-name><tp:taxon-name-part taxon-name-part-type="genus" reg="Gnorimosphaeroma">G.</tp:taxon-name-part> <tp:taxon-name-part taxon-name-part-type="species" reg="noblei">noblei</tp:taxon-name-part></tp:taxon-name></italic> Menzies, 1954, <italic><tp:taxon-name><tp:taxon-name-part taxon-name-part-type="genus" reg="Gnorimosphaeroma">G.</tp:taxon-name-part> <tp:taxon-name-part taxon-name-part-type="species" reg="oregonense">oregonense</tp:taxon-name-part></tp:taxon-name></italic> (Dana, 1853), <italic><tp:taxon-name><tp:taxon-name-part taxon-name-part-type="genus" reg="Gnorimosphaeroma">G.</tp:taxon-name-part> <tp:taxon-name-part taxon-name-part-type="species" reg="ovatum">ovatum</tp:taxon-name-part></tp:taxon-name></italic> (Gurjanova, 1933), <italic><tp:taxon-name><tp:taxon-name-part taxon-name-part-type="genus" reg="Gnorimosphaeroma">G.</tp:taxon-name-part> <tp:taxon-name-part taxon-name-part-type="species" reg="paradoxa">paradoxa</tp:taxon-name-part></tp:taxon-name></italic> (Nunomura, 1988), <italic><tp:taxon-name><tp:taxon-name-part taxon-name-part-type="genus" reg="Gnorimosphaeroma">G.</tp:taxon-name-part> <tp:taxon-name-part taxon-name-part-type="species" reg="pulchellum">pulchellum</tp:taxon-name-part></tp:taxon-name></italic> Nunomura, 1998, <italic><tp:taxon-name><tp:taxon-name-part taxon-name-part-type="genus" reg="Gnorimosphaeroma">G.</tp:taxon-name-part> <tp:taxon-name-part taxon-name-part-type="species" reg="rayi">rayi</tp:taxon-name-part></tp:taxon-name></italic> Hoestlandt, 1969, <italic><tp:taxon-name><tp:taxon-name-part taxon-name-part-type="genus" reg="Gnorimosphaeroma">G.</tp:taxon-name-part> <tp:taxon-name-part taxon-name-part-type="species" reg="rebunense">rebunense</tp:taxon-name-part></tp:taxon-name></italic> Nunomura, 1998, <italic><tp:taxon-name><tp:taxon-name-part taxon-name-part-type="genus" reg="Gnorimosphaeroma">G.</tp:taxon-name-part> <tp:taxon-name-part taxon-name-part-type="species" reg="saijoense">saijoense</tp:taxon-name-part></tp:taxon-name></italic> Nunomura, 2013, <italic><tp:taxon-name><tp:taxon-name-part taxon-name-part-type="genus" reg="Gnorimosphaeroma">G.</tp:taxon-name-part> <tp:taxon-name-part taxon-name-part-type="species" reg="shikinense">shikinense</tp:taxon-name-part></tp:taxon-name></italic> Nunomura, 1999b, <italic><tp:taxon-name><tp:taxon-name-part taxon-name-part-type="genus" reg="Gnorimosphaeroma">G.</tp:taxon-name-part> <tp:taxon-name-part taxon-name-part-type="species" reg="tondaense">tondaense</tp:taxon-name-part></tp:taxon-name></italic> Nunomura, 1999b, <italic><tp:taxon-name><tp:taxon-name-part taxon-name-part-type="genus" reg="Gnorimosphaeroma">G.</tp:taxon-name-part> <tp:taxon-name-part taxon-name-part-type="species" reg="trigonocaudum">trigonocaudum</tp:taxon-name-part></tp:taxon-name></italic> Nunomura, 2011, <italic><tp:taxon-name><tp:taxon-name-part taxon-name-part-type="genus" reg="Gnorimosphaeroma">G.</tp:taxon-name-part> <tp:taxon-name-part taxon-name-part-type="species" reg="tsutshimaense">tsutshimaense</tp:taxon-name-part></tp:taxon-name></italic> Nunomura, 1998.</p></tp:treatment-sec><tp:treatment-sec sec-type="notes" id="SECID0EWIBG"><title>Notes.</title><p>The original diagnosis of the genus was provided by <xref ref-type="bibr" rid="B33">Menzies (1954</xref>: 5). A more complete diagnosis of the genus is provided here (see above). <xref ref-type="bibr" rid="B33">Menzies (1954)</xref> suggested that <italic><tp:taxon-name><tp:taxon-name-part taxon-name-part-type="genus" reg="Neosphaeroma">Neosphaeroma</tp:taxon-name-part> <tp:taxon-name-part taxon-name-part-type="species" reg="pentaspina">pentaspina</tp:taxon-name-part></tp:taxon-name></italic> Baker, 1926 could possibly be attributed to <italic><tp:taxon-name><tp:taxon-name-part taxon-name-part-type="genus" reg="Gnorimosphaera">Gnorimosphaera</tp:taxon-name-part></tp:taxon-name></italic> were it to be redescribed, while Harrison and Holdich (1984) indicated some shared characters, notably the pleon suture, but the species is presently considered as <italic>incertae sedis</italic>. Smooth-bodied <tp:taxon-name><tp:taxon-name-part taxon-name-part-type="family">Sphaeromatidae</tp:taxon-name-part></tp:taxon-name> similar to <italic><tp:taxon-name><tp:taxon-name-part taxon-name-part-type="genus" reg="Gnorimosphaeroma">Gnorimosphaeroma</tp:taxon-name-part></tp:taxon-name></italic> are summarized in the genus remarks above and reoccur in several sphaeromatid clades. In their molecular analysis <xref ref-type="bibr" rid="B56">Wetzer et al. (2018)</xref> demonstrated that this a plesiomorphic trait and that <italic><tp:taxon-name><tp:taxon-name-part taxon-name-part-type="genus" reg="Neosphaeroma">Neosphaeroma</tp:taxon-name-part></tp:taxon-name></italic> is basal to or nested within the <italic><tp:taxon-name><tp:taxon-name-part taxon-name-part-type="genus" reg="Cymodoce">Cymodoce</tp:taxon-name-part></tp:taxon-name></italic> clade and is not closely related to <italic><tp:taxon-name><tp:taxon-name-part taxon-name-part-type="genus" reg="Gnorimosphaeroma">Gnorimosphaeroma</tp:taxon-name-part></tp:taxon-name></italic>.</p></tp:treatment-sec><ref-list><ref id="B30"><mixed-citation xmlns:xlink="http://www.w3.org/1999/xlink" xlink:type="simple"><person-group><name name-style="western"><surname>Kussakin</surname><given-names>OG</given-names></name></person-group> (<year>1979</year>) <article-title>Marine and brackish-water <tp:taxon-name><tp:taxon-name-part taxon-name-part-type="order">Isopoda</tp:taxon-name-part></tp:taxon-name> of cold and temperate (boreal) waters of the Northern Hemisphere. Part 1. <tp:taxon-name><tp:taxon-name-part taxon-name-part-type="suborder">Flabellifera</tp:taxon-name-part></tp:taxon-name>, <tp:taxon-name><tp:taxon-name-part taxon-name-part-type="suborder">Valvifera</tp:taxon-name-part></tp:taxon-name>, and <tp:taxon-name><tp:taxon-name-part taxon-name-part-type="superfamily">Tyloidea</tp:taxon-name-part></tp:taxon-name>).</article-title><source>National Academy of Sciences, USSR, Zoology [Opredeliteli po Faune SSR, Akademiya Nauk, SSSR]</source><volume>122</volume>: <fpage>1</fpage>–<lpage>470</lpage>.</mixed-citation></ref><ref id="B20"><mixed-citation xmlns:xlink="http://www.w3.org/1999/xlink" xlink:type="simple"><person-group><name name-style="western"><surname>Harrison</surname><given-names>K</given-names></name><name name-style="western"><surname>Ellis</surname><given-names>JP</given-names></name></person-group> (<year>1991</year>) <article-title>The genera of the <tp:taxon-name><tp:taxon-name-part taxon-name-part-type="family">Sphaeromatidae</tp:taxon-name-part></tp:taxon-name> (<tp:taxon-name><tp:taxon-name-part taxon-name-part-type="subphylum">Crustacea</tp:taxon-name-part></tp:taxon-name>: <tp:taxon-name><tp:taxon-name-part taxon-name-part-type="order">Isopoda</tp:taxon-name-part></tp:taxon-name>): a key and distribution list.</article-title><source>Invertebrate Taxonomy</source><volume>5</volume>: <fpage>915</fpage>–<lpage>952</lpage>. <ext-link xlink:type="simple" ext-link-type="doi" xlink:href="10.1071/IT9910915">https://doi.org/10.1071/IT9910915</ext-link></mixed-citation></ref><ref id="B7"><mixed-citation xmlns:xlink="http://www.w3.org/1999/xlink" xlink:type="simple"><person-group><name name-style="western"><surname>Boyko</surname><given-names>CB</given-names></name><name name-style="western"><surname>Bruce</surname><given-names>NL</given-names></name><name name-style="western"><surname>Hadfield</surname><given-names>KA</given-names></name><name name-style="western"><surname>Merrin</surname><given-names>KL</given-names></name><name name-style="western"><surname>Ota</surname><given-names>Y</given-names></name><name name-style="western"><surname>Poore</surname><given-names>GCB</given-names></name><name name-style="western"><surname>Taiti</surname><given-names>S</given-names></name><name name-style="western"><surname>Schotte</surname><given-names>M</given-names></name><name name-style="western"><surname>Wilson</surname><given-names>GDF</given-names></name></person-group> [Eds] (<year>2008</year> onwards) World Marine, Freshwater and Terrestrial Isopod Crustaceans database. <italic><tp:taxon-name><tp:taxon-name-part taxon-name-part-type="genus">Gnorimosphaeroma</tp:taxon-name-part> <tp:taxon-name-part taxon-name-part-type="species">oregonense</tp:taxon-name-part></tp:taxon-name></italic> (Dana, 1853). <ext-link xlink:type="simple" ext-link-type="uri" xlink:href="http://www.marinespecies.org/aphia.php?p=taxdetails%26id=1264222">http://www.marinespecies.org/aphia.php?p=taxdetails&amp;id=1264222</ext-link> [accessed on 03 Oct 2018]</mixed-citation></ref><ref id="B27"><mixed-citation xmlns:xlink="http://www.w3.org/1999/xlink" xlink:type="simple"><person-group><name name-style="western"><surname>Kensley</surname><given-names>B</given-names></name></person-group> (<year>1978</year>) <source>Guide to the Marine Isopods of Southern Africa.</source><publisher-name>Trustees of the South African Museum</publisher-name>, <publisher-loc>Cape Town</publisher-loc>, <size units="page">173 pp</size>.</mixed-citation></ref><ref id="B16"><mixed-citation xmlns:xlink="http://www.w3.org/1999/xlink" xlink:type="simple"><person-group><name name-style="western"><surname>Espinosa-Pérez</surname><given-names>MC</given-names></name><name name-style="western"><surname>Hendrickx</surname><given-names>ME</given-names></name></person-group> (<year>2001</year>) <article-title>A new species of <italic><tp:taxon-name><tp:taxon-name-part taxon-name-part-type="genus">Exosphaeroma</tp:taxon-name-part></tp:taxon-name></italic> Stebbing (<tp:taxon-name><tp:taxon-name-part taxon-name-part-type="subphylum">Crustacea</tp:taxon-name-part></tp:taxon-name>: <tp:taxon-name><tp:taxon-name-part taxon-name-part-type="order">Isopoda</tp:taxon-name-part></tp:taxon-name>: <tp:taxon-name><tp:taxon-name-part taxon-name-part-type="family">Sphaeromatidae</tp:taxon-name-part></tp:taxon-name>) from the Pacific coast of Mexico.</article-title><source>Proceedings of the Biological Society of Washington</source><volume>114</volume>(<issue>3</issue>): <fpage>640</fpage>–<lpage>648</lpage>.</mixed-citation></ref><ref id="B9"><mixed-citation xmlns:xlink="http://www.w3.org/1999/xlink" xlink:type="simple"><person-group><name name-style="western"><surname>Bruce</surname><given-names>NL</given-names></name></person-group> (<year>2003</year>) <article-title>New genera and species of sphaeromatid isopod crustaceans from Australian marine coastal waters.</article-title><source>Memoirs of Museum Victoria</source><volume>60</volume>(<issue>2</issue>): <fpage>309</fpage>–<lpage>369</lpage>. <ext-link xlink:type="simple" ext-link-type="doi" xlink:href="10.24199/j.mmv.2003.60.28">https://doi.org/10.24199/j.mmv.2003.60.28</ext-link></mixed-citation></ref><ref id="B52"><mixed-citation xmlns:xlink="http://www.w3.org/1999/xlink" xlink:type="simple"><person-group><name name-style="western"><surname>Wall</surname><given-names>AR</given-names></name><name name-style="western"><surname>Bruce</surname><given-names>NL</given-names></name><name name-style="western"><surname>Wetzer</surname><given-names>R</given-names></name></person-group> (<year>2015</year>) <article-title>Status of <italic><tp:taxon-name><tp:taxon-name-part taxon-name-part-type="genus">Exosphaeroma</tp:taxon-name-part> <tp:taxon-name-part taxon-name-part-type="species">amplicauda</tp:taxon-name-part></tp:taxon-name></italic> (Stimpson, 1857), <italic><tp:taxon-name><tp:taxon-name-part taxon-name-part-type="genus">E.</tp:taxon-name-part> <tp:taxon-name-part taxon-name-part-type="species">aphrodita</tp:taxon-name-part></tp:taxon-name></italic> (Boone, 1923) and description of three new species (<tp:taxon-name><tp:taxon-name-part taxon-name-part-type="subphylum">Crustacea</tp:taxon-name-part></tp:taxon-name>, <tp:taxon-name><tp:taxon-name-part taxon-name-part-type="order">Isopoda</tp:taxon-name-part></tp:taxon-name>, <tp:taxon-name><tp:taxon-name-part taxon-name-part-type="family">Sphaeromatidae</tp:taxon-name-part></tp:taxon-name>) from the north-eastern Pacific.</article-title><source>ZooKeys</source><volume>504</volume>: <fpage>11</fpage>–<lpage>58</lpage>. <ext-link xlink:type="simple" ext-link-type="doi" xlink:href="10.3897/zookeys.504.8049">https://doi.org/10.3897/zookeys.504.8049</ext-link></mixed-citation></ref><ref id="B22"><mixed-citation xmlns:xlink="http://www.w3.org/1999/xlink" xlink:type="simple"><person-group><name name-style="western"><surname>Hoestlandt</surname><given-names>H</given-names></name></person-group> (<year>1975</year>) Occurrences of the <tp:taxon-name><tp:taxon-name-part taxon-name-part-type="order">Isopoda</tp:taxon-name-part></tp:taxon-name><tp:taxon-name><tp:taxon-name-part taxon-name-part-type="suborder">Flabellifera</tp:taxon-name-part></tp:taxon-name><italic><tp:taxon-name><tp:taxon-name-part taxon-name-part-type="genus">Gnorimosphaeroma</tp:taxon-name-part> <tp:taxon-name-part taxon-name-part-type="species">rayi</tp:taxon-name-part></tp:taxon-name></italic> Hoestlandt on the coast of Japan, eastern Siberia and Hawaii, with a brief note on its genetic polychromatism. Publications of the Seto Marine Biological Laboratory 22(1/4): 31–46. <ext-link xlink:type="simple" ext-link-type="doi" xlink:href="10.5134/175891">https://doi.org/10.5134/175891</ext-link></mixed-citation></ref><ref id="B33"><mixed-citation xmlns:xlink="http://www.w3.org/1999/xlink" xlink:type="simple"><person-group><name name-style="western"><surname>Menzies</surname><given-names>RJ</given-names></name></person-group> (<year>1954</year>) <article-title>A review of the systematics and ecology of the genus “<italic><tp:taxon-name><tp:taxon-name-part taxon-name-part-type="genus">Exosphaeroma</tp:taxon-name-part></tp:taxon-name></italic>,” with the description of a new genus, a new species, and new subspecies (<tp:taxon-name><tp:taxon-name-part taxon-name-part-type="subphylum">Crustacea</tp:taxon-name-part></tp:taxon-name>, <tp:taxon-name><tp:taxon-name-part taxon-name-part-type="order">Isopoda</tp:taxon-name-part></tp:taxon-name>, <tp:taxon-name><tp:taxon-name-part taxon-name-part-type="family">Sphaeromatidae</tp:taxon-name-part></tp:taxon-name>).</article-title><source>American Novitates</source><volume>1683</volume>: <fpage>1</fpage>–<lpage>24</lpage>.</mixed-citation></ref><ref id="B23"><mixed-citation xmlns:xlink="http://www.w3.org/1999/xlink" xlink:type="simple"><person-group><name name-style="western"><surname>Hoestlandt</surname><given-names>H</given-names></name></person-group> (<year>1977</year>) <article-title>Description complémentaire de l’isopode flabellifère <italic><tp:taxon-name><tp:taxon-name-part taxon-name-part-type="genus">Gnorimosphaeroma</tp:taxon-name-part> <tp:taxon-name-part taxon-name-part-type="species">insulare</tp:taxon-name-part></tp:taxon-name></italic> Van Name et synonymie de <italic><tp:taxon-name><tp:taxon-name-part taxon-name-part-type="genus">G.</tp:taxon-name-part> <tp:taxon-name-part taxon-name-part-type="species">luteum</tp:taxon-name-part></tp:taxon-name></italic> avec cette espèce.</article-title><source>Crustaceana</source><volume>32</volume>(<issue>1</issue>): <fpage>45</fpage>–<lpage>54</lpage>. <ext-link xlink:type="simple" ext-link-type="doi" xlink:href="10.1163/156854077X00863">https://doi.org/10.1163/156854077X00863</ext-link></mixed-citation></ref><ref id="B31"><mixed-citation xmlns:xlink="http://www.w3.org/1999/xlink" xlink:type="simple"><person-group><name name-style="western"><surname>Kwon</surname><given-names>DH</given-names></name><name name-style="western"><surname>Kim</surname><given-names>HS</given-names></name></person-group> (<year>1985</year>) <article-title>The systematic study of the family <tp:taxon-name><tp:taxon-name-part taxon-name-part-type="family">Sphaeromatidae</tp:taxon-name-part></tp:taxon-name> (<tp:taxon-name><tp:taxon-name-part taxon-name-part-type="subphylum">Crustacea</tp:taxon-name-part></tp:taxon-name>, <tp:taxon-name><tp:taxon-name-part taxon-name-part-type="order">Isopoda</tp:taxon-name-part></tp:taxon-name>, <tp:taxon-name><tp:taxon-name-part taxon-name-part-type="suborder">Flabellifera</tp:taxon-name-part></tp:taxon-name>) from Korea.</article-title><source>Inje Journal</source><volume>1</volume>(<issue>2</issue>): <fpage>143</fpage>–<lpage>165</lpage>.</mixed-citation></ref><ref id="B38"><mixed-citation xmlns:xlink="http://www.w3.org/1999/xlink" xlink:type="simple"><person-group><name name-style="western"><surname>Nunomura</surname><given-names>N</given-names></name></person-group> (<year>1998</year>) <article-title>On the genus <italic><tp:taxon-name><tp:taxon-name-part taxon-name-part-type="genus">Gnorimosphaeroma</tp:taxon-name-part></tp:taxon-name></italic> (<tp:taxon-name><tp:taxon-name-part taxon-name-part-type="subphylum">Crustacea</tp:taxon-name-part></tp:taxon-name>, <tp:taxon-name><tp:taxon-name-part taxon-name-part-type="order">Isopoda</tp:taxon-name-part></tp:taxon-name>, <tp:taxon-name><tp:taxon-name-part taxon-name-part-type="family">Sphaeromatidae</tp:taxon-name-part></tp:taxon-name>) in Japan with descriptions of six new species.</article-title><source>Bulletin of the Toyama Science Museum</source><volume>21</volume>: <fpage>23</fpage>–<lpage>54</lpage>.</mixed-citation></ref><ref id="B39"><mixed-citation xmlns:xlink="http://www.w3.org/1999/xlink" xlink:type="simple"><person-group><name name-style="western"><surname>Nunomura</surname><given-names>N</given-names></name></person-group> (<year>1999a</year>) <article-title>A new species of the genus <italic><tp:taxon-name><tp:taxon-name-part taxon-name-part-type="genus">Gnorimosphaeroma</tp:taxon-name-part></tp:taxon-name></italic> (<tp:taxon-name><tp:taxon-name-part taxon-name-part-type="order">Isopoda</tp:taxon-name-part></tp:taxon-name>, <tp:taxon-name><tp:taxon-name-part taxon-name-part-type="family">Sphaeromatidae</tp:taxon-name-part></tp:taxon-name>) from the mouth of Tonda River, Kii Peninsula, southern Japan.</article-title><source>Bulletin of the Toyama Science Museum</source><volume>22</volume>: <fpage>1</fpage>–<lpage>5</lpage>.</mixed-citation></ref><ref id="B42"><mixed-citation xmlns:xlink="http://www.w3.org/1999/xlink" xlink:type="simple"><person-group><name name-style="western"><surname>Nunomura</surname><given-names>N</given-names></name></person-group> (<year>2007</year>) <article-title>A new species of <italic><tp:taxon-name><tp:taxon-name-part taxon-name-part-type="genus">Gnorimosphaeroma</tp:taxon-name-part></tp:taxon-name></italic> (<tp:taxon-name><tp:taxon-name-part taxon-name-part-type="subphylum">Crustacea</tp:taxon-name-part></tp:taxon-name>: <tp:taxon-name><tp:taxon-name-part taxon-name-part-type="order">Isopoda</tp:taxon-name-part></tp:taxon-name>) from a freshwater stream of Izu Peninsula, middle Japan.</article-title><source>Bulletin of the Toyama Science Museum</source><volume>30</volume>: <fpage>37</fpage>–<lpage>42</lpage>.</mixed-citation></ref><ref id="B13"><mixed-citation xmlns:xlink="http://www.w3.org/1999/xlink" xlink:type="simple"><person-group><name name-style="western"><surname>Dana</surname><given-names>JD</given-names></name></person-group> (<year>1852</year>) <article-title><tp:taxon-name><tp:taxon-name-part taxon-name-part-type="subphylum">Crustacea</tp:taxon-name-part></tp:taxon-name>. Part I. United States Exploring Expedition. During the years 1838, 1839, 1840, 1841, 1842. Under the command of Charles Wilkes, U.S.N.</article-title><source>Sherman, Philadelphia</source><volume>13</volume>: <fpage>1</fpage>–<lpage>685</lpage>. <ext-link xlink:type="simple" ext-link-type="doi" xlink:href="10.5962/bhl.title.61409">https://doi.org/10.5962/bhl.title.61409</ext-link></mixed-citation></ref><ref id="B8"><mixed-citation xmlns:xlink="http://www.w3.org/1999/xlink" xlink:type="simple"><person-group><name name-style="western"><surname>Bruce</surname><given-names>NL</given-names></name></person-group> (<year>1986</year>) <article-title><tp:taxon-name><tp:taxon-name-part taxon-name-part-type="family">Cirolanidae</tp:taxon-name-part></tp:taxon-name> (<tp:taxon-name><tp:taxon-name-part taxon-name-part-type="subphylum">Crustacea</tp:taxon-name-part></tp:taxon-name>: <tp:taxon-name><tp:taxon-name-part taxon-name-part-type="order">Isopoda</tp:taxon-name-part></tp:taxon-name>) of Australia.</article-title><source>Records of the Australian Museum Supplement</source><volume>6</volume>: <fpage>1</fpage>–<lpage>239</lpage>. <ext-link xlink:type="simple" ext-link-type="doi" xlink:href="10.3853/j.0812-7387.6.1986.98">https://doi.org/10.3853/j.0812-7387.6.1986.98</ext-link></mixed-citation></ref><ref id="B10"><mixed-citation xmlns:xlink="http://www.w3.org/1999/xlink" xlink:type="simple"><person-group><name name-style="western"><surname>Bruce</surname><given-names>NL</given-names></name></person-group> (<year>2004</year>) <article-title>Reassessment of the isopod crustacean <italic><tp:taxon-name><tp:taxon-name-part taxon-name-part-type="genus">Aega</tp:taxon-name-part> <tp:taxon-name-part taxon-name-part-type="species">deshaysiana</tp:taxon-name-part></tp:taxon-name></italic> (Milne Edwards, 1840) (<tp:taxon-name><tp:taxon-name-part taxon-name-part-type="suborder">Cymothoida</tp:taxon-name-part></tp:taxon-name>: <tp:taxon-name><tp:taxon-name-part taxon-name-part-type="family">Aegidae</tp:taxon-name-part></tp:taxon-name>) a world-wide complex of 21 species.</article-title><source>Zoological Journal of the Linnean Society</source><volume>142</volume>: <fpage>135</fpage>–<lpage>232</lpage>. <ext-link xlink:type="simple" ext-link-type="doi" xlink:href="10.1111/j.1096-3642.2004.00127.x">https://doi.org/10.1111/j.1096-3642.2004.00127.x</ext-link></mixed-citation></ref><ref id="B11"><mixed-citation xmlns:xlink="http://www.w3.org/1999/xlink" xlink:type="simple"><person-group><name name-style="western"><surname>Bruce</surname><given-names>NL</given-names></name></person-group> (<year>2009</year>) <article-title>A new genus and new species of <tp:taxon-name><tp:taxon-name-part taxon-name-part-type="family">Sphaeromatidae</tp:taxon-name-part></tp:taxon-name> (<tp:taxon-name><tp:taxon-name-part taxon-name-part-type="subphylum">Crustacea</tp:taxon-name-part></tp:taxon-name>: <tp:taxon-name><tp:taxon-name-part taxon-name-part-type="order">Isopoda</tp:taxon-name-part></tp:taxon-name>) from the Great Barrier Reef, Australia.</article-title><source>Memoirs of Museum Victoria</source><volume>66</volume>: <fpage>35</fpage>–<lpage>42</lpage>. <ext-link xlink:type="simple" ext-link-type="doi" xlink:href="10.24199/j.mmv.2009.66.5">https://doi.org/10.24199/j.mmv.2009.66.5</ext-link></mixed-citation></ref><ref id="B46"><mixed-citation xmlns:xlink="http://www.w3.org/1999/xlink" xlink:type="simple"><person-group><name name-style="western"><surname>Poore</surname><given-names>GCB</given-names></name><name name-style="western"><surname>LewTon</surname><given-names>HM</given-names></name></person-group> (<year>1993</year>) <article-title><tp:taxon-name><tp:taxon-name-part taxon-name-part-type="family">Idoteidae</tp:taxon-name-part></tp:taxon-name> of Australia and New Zealand (<tp:taxon-name><tp:taxon-name-part taxon-name-part-type="subphylum">Crustacea</tp:taxon-name-part></tp:taxon-name>: <tp:taxon-name><tp:taxon-name-part taxon-name-part-type="order">Isopoda</tp:taxon-name-part></tp:taxon-name>: <tp:taxon-name><tp:taxon-name-part taxon-name-part-type="suborder">Valvifera</tp:taxon-name-part></tp:taxon-name>).</article-title><source>Invertebrate Taxonomy</source><volume>7</volume>: <fpage>197</fpage>–<lpage>278</lpage>. <ext-link xlink:type="simple" ext-link-type="doi" xlink:href="10.1071/IT9930197">https://doi.org/10.1071/IT9930197</ext-link></mixed-citation></ref><ref id="B14"><mixed-citation xmlns:xlink="http://www.w3.org/1999/xlink" xlink:type="simple"><person-group><name name-style="western"><surname>Dana</surname><given-names>JD</given-names></name></person-group> (<year>1853</year>) <article-title><tp:taxon-name><tp:taxon-name-part taxon-name-part-type="subphylum">Crustacea</tp:taxon-name-part></tp:taxon-name>. Part II.</article-title> In: <institution xlink:type="simple">United States Exploring Expedition</institution>. <issue-title>During the years 1838, 1839, 1840, 1841, 1842. Under the command of Charles Wilkes. U.S.N.C.</issue-title><source>Sherman, Philadelphia</source><volume>14</volume>: <fpage>689</fpage>–<lpage>1618</lpage>.</mixed-citation></ref><ref id="B56"><mixed-citation xmlns:xlink="http://www.w3.org/1999/xlink" xlink:type="simple"><person-group><name name-style="western"><surname>Wetzer</surname><given-names>R</given-names></name><name name-style="western"><surname>Bruce</surname><given-names>NL</given-names></name><name name-style="western"><surname>Pérez-Losada</surname><given-names>M</given-names></name></person-group> (<year>2018</year>) <article-title>Relationships of the <tp:taxon-name><tp:taxon-name-part taxon-name-part-type="family">Sphaeromatidae</tp:taxon-name-part></tp:taxon-name> genera (<tp:taxon-name><tp:taxon-name-part taxon-name-part-type="superorder">Peracarida</tp:taxon-name-part></tp:taxon-name>: <tp:taxon-name><tp:taxon-name-part taxon-name-part-type="order">Isopoda</tp:taxon-name-part></tp:taxon-name>) based on 18SrDNA and 16SrDNA genes.</article-title><source>Arthropod Systematics and Phylogeny</source><volume>76</volume>: <fpage>1</fpage>–<lpage>30</lpage>. <ext-link xlink:type="simple" ext-link-type="uri" xlink:href="https://figshare.com/authors/Regina_Wetzer/5346782">https://figshare.com/authors/Regina_Wetzer/5346782</ext-link></mixed-citation></ref></ref-list></tp:taxon-treatment>
