# Supplementary material for: Redescription of Gnorimosphaeroma oregonense (Dana, 1853) (Crustacea, Isopoda, Sphaeromatidae), designation of neotype, and 16S-rDNA molecular phylogeny of the north-eastern Pacific species
Source: Zookeys. 2021 May 13;1037:23–56. doi: 10.3897/zookeys.1037.63017 (PMC8137637; doi:10.3897/zookeys.1037.63017)
Supplement: XML Treatment for Gnorimosphaeroma oregonense [file zookeys.1037.63017-treatment2.xml]

<!DOCTYPE tp:taxon-treatment
  PUBLIC "-//TaxonX//DTD Taxonomic Treatment Publishing DTD v0 20100105//EN" "tax-treatment-NSO.dtd">
<tp:taxon-treatment xmlns:tp="http://www.plazi.org/taxpub"><tp:treatment-meta><kwd-group><label>Taxon classification</label><kwd><named-content xmlns:xlink="http://www.w3.org/1999/xlink" content-type="kingdom">Animalia</named-content></kwd><kwd><named-content xmlns:xlink="http://www.w3.org/1999/xlink" content-type="order">Isopoda</named-content></kwd><kwd><named-content xmlns:xlink="http://www.w3.org/1999/xlink" content-type="family">Sphaeromatidae</named-content></kwd></kwd-group><mixed-citation publication-type="journal"><person-group><name><surname>Wetzer</surname><given-names>Regina</given-names></name><name><surname>Wall</surname><given-names>Adam</given-names></name><name><surname>Bruce</surname><given-names>Niel L.</given-names></name></person-group><article-title>Redescription of <italic><tp:taxon-name><tp:taxon-name-part taxon-name-part-type="genus" reg="Gnorimosphaeroma">Gnorimosphaeroma</tp:taxon-name-part> <tp:taxon-name-part taxon-name-part-type="species" reg="oregonense">oregonense</tp:taxon-name-part></tp:taxon-name></italic> (Dana, 1853) (<tp:taxon-name><tp:taxon-name-part taxon-name-part-type="subphylum">Crustacea</tp:taxon-name-part></tp:taxon-name>, <tp:taxon-name><tp:taxon-name-part taxon-name-part-type="order">Isopoda</tp:taxon-name-part></tp:taxon-name>, <tp:taxon-name><tp:taxon-name-part taxon-name-part-type="family">Sphaeromatidae</tp:taxon-name-part></tp:taxon-name>), designation of neotype, and 16S-rDNA molecular phylogeny of the north-eastern Pacific species</article-title><source>Zookeys</source><day>13</day><month>5</month><year>2021</year><volume>1037</volume><fpage>23</fpage><lpage>56</lpage><pub-id pub-id-type="doi">10.3897/zookeys.1037.63017</pub-id></mixed-citation></tp:treatment-meta><tp:nomenclature><tp:taxon-name><object-id xmlns:xlink="http://www.w3.org/1999/xlink" content-type="arpha" xlink:type="simple">0BC8E461-C1CD-53B2-B84F-2D40FA30A3A1</object-id>
              <tp:taxon-name-part taxon-name-part-type="genus" reg="Gnorimosphaeroma">Gnorimosphaeroma</tp:taxon-name-part>
              <tp:taxon-name-part taxon-name-part-type="species" reg="oregonense">oregonense</tp:taxon-name-part>
            </tp:taxon-name><tp:taxon-authority>(Dana, 1853)</tp:taxon-authority><xref ref-type="fig" rid="F1">Figures 1</xref><xref ref-type="fig" rid="F2">, 2</xref><xref ref-type="fig" rid="F3">, 3</xref><xref ref-type="fig" rid="F4">, 4</xref><xref ref-type="fig" rid="F5">, 5</xref><xref ref-type="fig" rid="F6">, 6</xref><xref ref-type="fig" rid="F7">, 7</xref><xref ref-type="fig" rid="F8">, 8</xref><xref ref-type="fig" rid="F9">, 9</xref><tp:nomenclature-citation-list><tp:nomenclature-citation><tp:taxon-name>
              <tp:taxon-name-part taxon-name-part-type="genus" reg="Gnorimosphaeroma"/><tp:taxon-name-part taxon-name-part-type="species" reg="oregonense"/></tp:taxon-name><comment>Abbreviated synonymy (detailed synonymies given by Richardson (1905), <xref ref-type="bibr" rid="B33">Menzies (1954)</xref>, and <xref ref-type="bibr" rid="B30">Kussakin (1979)</xref>. </comment></tp:nomenclature-citation><tp:nomenclature-citation><tp:taxon-name>
                  <tp:taxon-name-part taxon-name-part-type="genus" reg="Spheroma">Spheroma</tp:taxon-name-part> <tp:taxon-name-part taxon-name-part-type="species" reg="oregonensis">oregonensis</tp:taxon-name-part></tp:taxon-name><comment>Dana, 1853: 778, Atlas plate 52x.</comment></tp:nomenclature-citation><tp:nomenclature-citation><tp:taxon-name>
                  <tp:taxon-name-part taxon-name-part-type="genus" reg="Exosphaeroma">Exosphaeroma</tp:taxon-name-part> <tp:taxon-name-part taxon-name-part-type="species" reg="oregonensis">oregonensis</tp:taxon-name-part></tp:taxon-name><comment>.— Richardson, 1905: 296, figs 315, 316.</comment></tp:nomenclature-citation><tp:nomenclature-citation><tp:taxon-name>
                  <tp:taxon-name-part taxon-name-part-type="genus" reg="Neosphaeroma">Neosphaeroma</tp:taxon-name-part> <tp:taxon-name-part taxon-name-part-type="species" reg="oregonense">oregonense</tp:taxon-name-part></tp:taxon-name><comment>.— Monod, 1932: 76, fig. 74.</comment></tp:nomenclature-citation><tp:nomenclature-citation><tp:taxon-name>
                  <tp:taxon-name-part taxon-name-part-type="genus" reg="Gnorimosphaeroma">Gnorimosphaeroma</tp:taxon-name-part> <tp:taxon-name-part taxon-name-part-type="species" reg="oregonensis">oregonensis</tp:taxon-name-part> <tp:taxon-name-part taxon-name-part-type="subspecies" reg="oregonensis">oregonensis</tp:taxon-name-part></tp:taxon-name><comment>.— Menzies, 1954: 406, figs 5, 7A–E, 12.</comment></tp:nomenclature-citation></tp:nomenclature-citation-list></tp:nomenclature><tp:treatment-sec sec-type="material" id="SECID0EFPBG"><title>Material examined.</title><p><bold><italic>Neotype</italic></bold> ♂ (8.5 mm): Canada, British Columbia, Vancouver, Stanley Park, <named-content xmlns:xlink="http://www.w3.org/1999/xlink" content-type="dwc:verbatimCoordinates" xlink:type="simple"><named-content content-type="geo-json" specific-use="{&#34;type&#34;:&#34;Point&#34;,&#34;coordinates&#34;:[-123.155000,49.294000]}" id="NCID0ETPBG" xlink:type="simple">49.294°N, 123.155°W</named-content></named-content>, mid intertidal, hand, fixed and preserved in 95% ethanol. 7 Jul 2010, coll. Regina Wetzer &amp; N. Dean Pentcheff. Collection ID: RW10.003. <named-content xmlns:xlink="http://www.w3.org/1999/xlink" content-type="dwc:institutional_code" xlink:type="simple">LACM</named-content>:<abbrev xmlns:xlink="http://www.w3.org/1999/xlink" content-type="institution" xlink:title="Diversity Initiative of the Southern California Ocean" id="ABBRID0E4PBG" xlink:type="simple">DISCO</abbrev>:7028.</p></tp:treatment-sec><tp:treatment-sec sec-type="type material" id="SECID0ECQBG"><title>Additional material examined from the same lot as the neotype.</title><p>♀ Non-type with mancas (6.0 mm) <named-content xmlns:xlink="http://www.w3.org/1999/xlink" content-type="dwc:institutional_code" xlink:type="simple">LACM</named-content>:<abbrev xmlns:xlink="http://www.w3.org/1999/xlink" content-type="institution" xlink:title="Diversity Initiative of the Southern California Ocean" id="ABBRID0ENQBG" xlink:type="simple">DISCO</abbrev>:11164; ♂ (8.5 mm) <named-content xmlns:xlink="http://www.w3.org/1999/xlink" content-type="dwc:institutional_code" xlink:type="simple">LACM</named-content>:<abbrev xmlns:xlink="http://www.w3.org/1999/xlink" content-type="institution" xlink:title="Diversity Initiative of the Southern California Ocean" id="ABBRID0EXQBG" xlink:type="simple">DISCO</abbrev>:11161; subadult ♂ with penes beginning, without appendix masculina (6.0 mm) <named-content xmlns:xlink="http://www.w3.org/1999/xlink" content-type="dwc:institutional_code" xlink:type="simple">LACM</named-content>:<abbrev xmlns:xlink="http://www.w3.org/1999/xlink" content-type="institution" xlink:title="Diversity Initiative of the Southern California Ocean" id="ABBRID0EBRBG" xlink:type="simple">DISCO</abbrev>:11162; plus additional 20+ adults, juveniles, and mancas in this lot.</p><p>Body parts and appendages figured are as indicated in figure legends.</p></tp:treatment-sec><tp:treatment-sec sec-type="description" id="SECID0EHRBG"><title>Description of male neotype.</title><p><italic>Body</italic> length 2.4 × width; widest at pereonite 6; pleotelson length 0.6 × width, distal margin broad and weakly convex. (Figs <xref ref-type="fig" rid="F1">1A, B</xref>, <xref ref-type="fig" rid="F2">2A</xref>). <italic>Pleotelson</italic> length 0.66 × width.</p><fig id="F1" position="float" orientation="portrait"><object-id xmlns:xlink="http://www.w3.org/1999/xlink" content-type="doi" xlink:type="simple">10.3897/zookeys.1037.63017.figure1</object-id><object-id xmlns:xlink="http://www.w3.org/1999/xlink" content-type="arpha" xlink:type="simple">C2C0BD70-917C-5160-BC9D-736ED9CF8C82</object-id><label>Figure 1.</label><caption><p><italic><tp:taxon-name><tp:taxon-name-part taxon-name-part-type="genus" reg="Gnorimosphaeroma">Gnorimosphaeroma</tp:taxon-name-part> <tp:taxon-name-part taxon-name-part-type="species" reg="oregonense">oregonense</tp:taxon-name-part></tp:taxon-name></italic>. ♂ Neotype. <named-content xmlns:xlink="http://www.w3.org/1999/xlink" content-type="dwc:institutional_code" xlink:type="simple">LACM</named-content>:<abbrev xmlns:xlink="http://www.w3.org/1999/xlink" content-type="institution" xlink:title="Diversity Initiative of the Southern California Ocean" id="ABBRID0ERSBG" xlink:type="simple">DISCO</abbrev>:7028 <bold>A</bold> anterior dorsal <bold>B</bold> posterior dorsal and pleotelson.</p></caption><graphic xmlns:xlink="http://www.w3.org/1999/xlink" xlink:href="zookeys-1037-023-g001.jpg" position="float" orientation="portrait" xlink:type="simple" id="oo_542462.jpg"><uri content-type="original_file" xlink:type="simple">https://binary.pensoft.net/fig/542462</uri></graphic></fig><p><italic>Antennula</italic> peduncle article 1 length 1.3 × width; article 2 as long as wide; article 3 length 2.6 × width, inferior distal margin with one palm seta; flagellum with 13 articles, 11 basal articles with aesthetascs and small simple seta (Figs <xref ref-type="fig" rid="F2">2A</xref>, <xref ref-type="fig" rid="F3">3A</xref>, <xref ref-type="fig" rid="F4">4A</xref>). <italic>Antenna</italic> reaching slightly beyond anterior margin of pereonite 2; peduncle article 4 length 2.3 × width, flagellum with 14 articles, setation as figured (Figs <xref ref-type="fig" rid="F2">2A</xref>, <xref ref-type="fig" rid="F3">3B</xref>, <xref ref-type="fig" rid="F4">4B</xref>). <italic>Clypeus</italic> and <italic>labrum</italic> as in Figs <xref ref-type="fig" rid="F3">3A</xref>, <xref ref-type="fig" rid="F8">8B</xref>.</p><fig id="F2" position="float" orientation="portrait"><object-id xmlns:xlink="http://www.w3.org/1999/xlink" content-type="doi" xlink:type="simple">10.3897/zookeys.1037.63017.figure2</object-id><object-id xmlns:xlink="http://www.w3.org/1999/xlink" content-type="arpha" xlink:type="simple">82599753-5672-514E-B97D-FBFA8CFE2DBA</object-id><label>Figure 2.</label><caption><p><italic><tp:taxon-name><tp:taxon-name-part taxon-name-part-type="genus" reg="Gnorimosphaeroma">Gnorimosphaeroma</tp:taxon-name-part> <tp:taxon-name-part taxon-name-part-type="species" reg="oregonense">oregonense</tp:taxon-name-part></tp:taxon-name></italic><bold>A</bold> ♂ neotype. <named-content xmlns:xlink="http://www.w3.org/1999/xlink" content-type="dwc:institutional_code" xlink:type="simple">LACM</named-content>:<abbrev xmlns:xlink="http://www.w3.org/1999/xlink" content-type="institution" xlink:title="Diversity Initiative of the Southern California Ocean" id="ABBRID0EDVBG" xlink:type="simple">DISCO</abbrev>:7028, lateral <bold>B</bold> ♀ non-type <named-content xmlns:xlink="http://www.w3.org/1999/xlink" content-type="dwc:institutional_code" xlink:type="simple">LACM</named-content>:<abbrev xmlns:xlink="http://www.w3.org/1999/xlink" content-type="institution" xlink:title="Diversity Initiative of the Southern California Ocean" id="ABBRID0EPVBG" xlink:type="simple">DISCO</abbrev>:11164, lateral.</p></caption><graphic xmlns:xlink="http://www.w3.org/1999/xlink" xlink:href="zookeys-1037-023-g002.jpg" position="float" orientation="portrait" xlink:type="simple" id="oo_542463.jpg"><uri content-type="original_file" xlink:type="simple">https://binary.pensoft.net/fig/542463</uri></graphic></fig><fig id="F3" position="float" orientation="portrait"><object-id xmlns:xlink="http://www.w3.org/1999/xlink" content-type="doi" xlink:type="simple">10.3897/zookeys.1037.63017.figure3</object-id><object-id xmlns:xlink="http://www.w3.org/1999/xlink" content-type="arpha" xlink:type="simple">5B224D8E-46A0-5695-BCD3-503A2D976ED3</object-id><label>Figure 3.</label><caption><p><italic><tp:taxon-name><tp:taxon-name-part taxon-name-part-type="genus" reg="Gnorimosphaeroma">Gnorimosphaeroma</tp:taxon-name-part> <tp:taxon-name-part taxon-name-part-type="species" reg="oregonense">oregonense</tp:taxon-name-part></tp:taxon-name></italic> ♀ Non-type. <named-content xmlns:xlink="http://www.w3.org/1999/xlink" content-type="dwc:institutional_code" xlink:type="simple">LACM</named-content>:<abbrev xmlns:xlink="http://www.w3.org/1999/xlink" content-type="institution" xlink:title="Diversity Initiative of the Southern California Ocean" id="ABBRID0ERWBG" xlink:type="simple">DISCO</abbrev>:11164 <bold>A</bold> clypeus and labrum <bold>B</bold> marsupium with three mancas.</p></caption><graphic xmlns:xlink="http://www.w3.org/1999/xlink" xlink:href="zookeys-1037-023-g003.jpg" position="float" orientation="portrait" xlink:type="simple" id="oo_542464.jpg"><uri content-type="original_file" xlink:type="simple">https://binary.pensoft.net/fig/542464</uri></graphic></fig><fig id="F4" position="float" orientation="portrait"><object-id xmlns:xlink="http://www.w3.org/1999/xlink" content-type="doi" xlink:type="simple">10.3897/zookeys.1037.63017.figure4</object-id><object-id xmlns:xlink="http://www.w3.org/1999/xlink" content-type="arpha" xlink:type="simple">E227ED6B-CF34-5A0C-B9F6-F3A048CBB704</object-id><label>Figure 4.</label><caption><p><italic><tp:taxon-name><tp:taxon-name-part taxon-name-part-type="genus" reg="Gnorimosphaeroma">Gnorimosphaeroma</tp:taxon-name-part> <tp:taxon-name-part taxon-name-part-type="species" reg="oregonense">oregonense</tp:taxon-name-part></tp:taxon-name></italic> ♂ Neotype <named-content xmlns:xlink="http://www.w3.org/1999/xlink" content-type="dwc:institutional_code" xlink:type="simple">LACM</named-content>:<abbrev xmlns:xlink="http://www.w3.org/1999/xlink" content-type="institution" xlink:title="Diversity Initiative of the Southern California Ocean" id="ABBRID0EXXBG" xlink:type="simple">DISCO</abbrev>:7028. All appendages from right, unless otherwise indicated <bold>A</bold> antennula <bold>B</bold> antenna <bold>C</bold> left mandible <bold>D</bold> right mandible <bold>E</bold> maxillula lateral lobe <bold>F</bold> maxillula medial lobe <bold>G</bold> maxilla <bold>H</bold> maxilliped.</p></caption><graphic xmlns:xlink="http://www.w3.org/1999/xlink" xlink:href="zookeys-1037-023-g004.jpg" position="float" orientation="portrait" xlink:type="simple" id="oo_542465.jpg"><uri content-type="original_file" xlink:type="simple">https://binary.pensoft.net/fig/542465</uri></graphic></fig><p><italic>Left mandible</italic> incisor with 4 cusps; lacinia mobilis with a single cusp; lacinia mobilis spine row comprised of 4 serrate spines; crushing surfaces ridged (Fig. <xref ref-type="fig" rid="F4">4C</xref>). <italic>Right mandible</italic> incisor with 3 cusps, spine row comprised of 7 serrate spines (Fig. <xref ref-type="fig" rid="F4">4D</xref>). <italic>Maxillula</italic> mesial lobe with ca. 4 spines; lateral lobe with ca. 8 spines (Fig. <xref ref-type="fig" rid="F4">4F, E</xref>, respectively). <italic>Maxilla</italic> mesial lobe with 5 simple setae and 6 plumose <abbrev xmlns:xlink="http://www.w3.org/1999/xlink" xlink:title="robust seta/e" id="ABBRID0EHZBG" xlink:type="simple">RS</abbrev> on gnathal surface; middle lobe with 2 simple setae and 1 pectinate <abbrev xmlns:xlink="http://www.w3.org/1999/xlink" xlink:title="robust seta/e" id="ABBRID0ELZBG" xlink:type="simple">RS</abbrev>; lateral lobe with 2 simple setae, and 1 pectinate <abbrev xmlns:xlink="http://www.w3.org/1999/xlink" xlink:title="robust seta/e" id="ABBRID0EPZBG" xlink:type="simple">RS</abbrev> (Fig. <xref ref-type="fig" rid="F4">4G</xref>). <italic>Maxilliped</italic> endite distal surface with 7 plumose setae; distomesial margin with 3 plumose setae; palp article 2 distal apex with 9 long, simple <abbrev xmlns:xlink="http://www.w3.org/1999/xlink" xlink:title="robust seta/e" id="ABBRID0EZZBG" xlink:type="simple">RS</abbrev>; article 3 distal apex with 11 long, simple <abbrev xmlns:xlink="http://www.w3.org/1999/xlink" xlink:title="robust seta/e" id="ABBRID0E4ZBG" xlink:type="simple">RS</abbrev>, lateral distal angle with 2 long, simple <abbrev xmlns:xlink="http://www.w3.org/1999/xlink" xlink:title="robust seta/e" id="ABBRID0EB1BG" xlink:type="simple">RS</abbrev>; article 4 distal apex with 15 long, simple <abbrev xmlns:xlink="http://www.w3.org/1999/xlink" xlink:title="robust seta/e" id="ABBRID0EF1BG" xlink:type="simple">RS</abbrev>, lateral distal angle with 1 long, simple <abbrev xmlns:xlink="http://www.w3.org/1999/xlink" xlink:title="robust seta/e" id="ABBRID0EJ1BG" xlink:type="simple">RS</abbrev>; article 5 distal apex with 13 long, simple <abbrev xmlns:xlink="http://www.w3.org/1999/xlink" xlink:title="robust seta/e" id="ABBRID0EN1BG" xlink:type="simple">RS</abbrev> (Fig. <xref ref-type="fig" rid="F4">4H</xref>).</p><p><italic>Pereopod 1</italic> (Figs <xref ref-type="fig" rid="F5">5A</xref>, <xref ref-type="fig" rid="F7">7C</xref>) <italic>basis</italic> inferior distal angle with 1 long, <abbrev xmlns:xlink="http://www.w3.org/1999/xlink" xlink:title="robust seta/e" id="ABBRID0ED2BG" xlink:type="simple">RS</abbrev>, inferior proximal margin with setal patch; <italic>ischium</italic> length 1.6 × width, inferior medial margin with setal patch; <italic>merus</italic> lobate, 0.74 × ischium length, superior distal angle with 4 long, <abbrev xmlns:xlink="http://www.w3.org/1999/xlink" xlink:title="robust seta/e" id="ABBRID0EL2BG" xlink:type="simple">RS</abbrev>; <italic>carpus</italic> inferior medial margin with 1 robust, serrate, trident seta; <italic>propodus</italic> length 2.1 × width, 1.1 × ischium length, inferior margin with 3 robust, serrate, trident seta, and 3 plumose setae; <italic>dactylus</italic> length 1.2 × width, length 0.33 × propodus length, distal margin with 4 simple setae (Figs <xref ref-type="fig" rid="F5">5A</xref>, <xref ref-type="fig" rid="F7">7C</xref>). <italic>Pereopod 2</italic> (Fig. <xref ref-type="fig" rid="F5">5B</xref>) <italic>basis</italic> inferior distal angle with 1 long, simple <abbrev xmlns:xlink="http://www.w3.org/1999/xlink" xlink:title="robust seta/e" id="ABBRID0EF3BG" xlink:type="simple">RS</abbrev>, inferior medial margin with setal patch; <italic>ischium</italic> length 2.2 × width, inferior medial margin with 12 long, simple <abbrev xmlns:xlink="http://www.w3.org/1999/xlink" xlink:title="robust seta/e" id="ABBRID0EL3BG" xlink:type="simple">RS</abbrev>, inferior distal angle with single simple <abbrev xmlns:xlink="http://www.w3.org/1999/xlink" xlink:title="robust seta/e" id="ABBRID0EP3BG" xlink:type="simple">RS</abbrev>; <italic>merus</italic> lobate, length 1.6 × width, 0.69 × ischium length, superior distal angle with cluster of 7 simple <abbrev xmlns:xlink="http://www.w3.org/1999/xlink" xlink:title="robust seta/e" id="ABBRID0EV3BG" xlink:type="simple">RS</abbrev>, distal medial margin with one palm seta; <italic>carpus</italic> length 1.2 × merus length, 2.5 × width, superior margin with 4 robust, biserrate setae on distal angle, inferior margin 2 palm setae; <italic>propodus</italic> weakly curved, length 2.6 × width, 1.2 × carpus length, superior distal margin with a palm seta; <italic>dactylus</italic> length 1.2 × width, length 0.27 × propodus length, inferior margin with scales, distal margin with 3 long, simple setae (Fig. <xref ref-type="fig" rid="F5">5B</xref>). <italic>Pereopods 3–6</italic> progressively less setose (not figured). <italic>Pereopod 7</italic> (Figs <xref ref-type="fig" rid="F5">5C</xref>, <xref ref-type="fig" rid="F7">7B</xref>) <italic>basis</italic> inferior medial margin with setal patch, inferior distal angle with 1 long, simple seta; <italic>ischium</italic> length 3.2 × width, inferior distal angle with 1 palm seta; <italic>merus</italic> lobate, merus length 1.3 × width, merus length 0.42 × ischium length, superior distal angle with 1 trident seta, inferior distal angle with 1 biserrate seta and 1 palm seta; <italic>carpus</italic> length 1.8 × width, carpus length 1.3 × merus length, superior distal angle with a cluster of 5 long, biserrate setae, inferior distal angle with a cluster of 1 long, biserrate seta, and 1 long, trident seta; <italic>propodus</italic> weakly curved, length 3.2 width, length 1.5 carpus length, superior distal angle with 1 simple seta, and 1 palm seta, inferior margin with 2 long, trident setae; <italic>dactylus</italic> length 1.3 × width, dactylus length 0.21 × propodus length, distal margin with 3 simple setae (Figs <xref ref-type="fig" rid="F5">5C</xref>, <xref ref-type="fig" rid="F7">7B</xref>).</p><fig id="F5" position="float" orientation="portrait"><object-id xmlns:xlink="http://www.w3.org/1999/xlink" content-type="doi" xlink:type="simple">10.3897/zookeys.1037.63017.figure5</object-id><object-id xmlns:xlink="http://www.w3.org/1999/xlink" content-type="arpha" xlink:type="simple">F664AF74-D9FC-5BAF-A2DA-0B249D9A01C9</object-id><label>Figure 5.</label><caption><p><italic><tp:taxon-name><tp:taxon-name-part taxon-name-part-type="genus" reg="Gnorimosphaeroma">Gnorimosphaeroma</tp:taxon-name-part> <tp:taxon-name-part taxon-name-part-type="species" reg="oregonense">oregonense</tp:taxon-name-part></tp:taxon-name></italic> ♂ Neotype <named-content xmlns:xlink="http://www.w3.org/1999/xlink" content-type="dwc:institutional_code" xlink:type="simple">LACM</named-content>:<abbrev xmlns:xlink="http://www.w3.org/1999/xlink" content-type="institution" xlink:title="Diversity Initiative of the Southern California Ocean" id="ABBRID0E25BG" xlink:type="simple">DISCO</abbrev>:7028. All appendages from right <bold>A</bold> pereopod 1 <bold>B</bold> pereopod 2 <bold>C</bold> pereopod 7.</p></caption><graphic xmlns:xlink="http://www.w3.org/1999/xlink" xlink:href="zookeys-1037-023-g005.jpg" position="float" orientation="portrait" xlink:type="simple" id="oo_542466.jpg"><uri content-type="original_file" xlink:type="simple">https://binary.pensoft.net/fig/542466</uri></graphic></fig><p><italic>Penial processes</italic> length 3.8 × basal width; close set (Fig. <xref ref-type="fig" rid="F6">6A</xref>).</p><fig id="F6" position="float" orientation="portrait"><object-id xmlns:xlink="http://www.w3.org/1999/xlink" content-type="doi" xlink:type="simple">10.3897/zookeys.1037.63017.figure6</object-id><object-id xmlns:xlink="http://www.w3.org/1999/xlink" content-type="arpha" xlink:type="simple">01698E80-7FF7-5FBE-AB30-7E5574B0E571</object-id><label>Figure 6.</label><caption><p><italic><tp:taxon-name><tp:taxon-name-part taxon-name-part-type="genus" reg="Gnorimosphaeroma">Gnorimosphaeroma</tp:taxon-name-part> <tp:taxon-name-part taxon-name-part-type="species" reg="oregonense">oregonense</tp:taxon-name-part></tp:taxon-name></italic> ♂ Non-type <named-content xmlns:xlink="http://www.w3.org/1999/xlink" content-type="dwc:institutional_code" xlink:type="simple">LACM</named-content>:<abbrev xmlns:xlink="http://www.w3.org/1999/xlink" content-type="institution" xlink:title="Diversity Initiative of the Southern California Ocean" id="ABBRID0EMAAI" xlink:type="simple">DISCO</abbrev>:11161 <bold>A</bold> penes in ventral view with relative position to pleopods. ♂ Neotype. <named-content xmlns:xlink="http://www.w3.org/1999/xlink" content-type="dwc:institutional_code" xlink:type="simple">LACM</named-content>:<abbrev xmlns:xlink="http://www.w3.org/1999/xlink" content-type="institution" xlink:title="Diversity Initiative of the Southern California Ocean" id="ABBRID0EYAAI" xlink:type="simple">DISCO</abbrev>:7028. All appendages from right <bold>B–F</bold> pleopods 1–5.</p></caption><graphic xmlns:xlink="http://www.w3.org/1999/xlink" xlink:href="zookeys-1037-023-g006.jpg" position="float" orientation="portrait" xlink:type="simple" id="oo_542467.jpg"><uri content-type="original_file" xlink:type="simple">https://binary.pensoft.net/fig/542467</uri></graphic></fig><p><italic>Pleopod 1</italic> (Fig. <xref ref-type="fig" rid="F6">6B</xref>) peduncle length 0.38 × width with 4 coupling hooks; exopod length 1.5 × width, 1.1 × endopod length. <italic>Pleopod 2</italic> (Fig. <xref ref-type="fig" rid="F6">6C</xref>) peduncle length 0.34 × width with 3 coupling hooks, <italic>appendix masculina</italic> length 8.5 × width, 1.1 × length of endopod, straight, proximally and medially slightly swollen, distally narrowing. <italic>Pleopod 3</italic> (Fig. <xref ref-type="fig" rid="F6">6D</xref>) peduncle length 0.34 × width with 3 coupling hooks. <italic>Pleopods 1–4</italic> exopods and endopods with <abbrev xmlns:xlink="http://www.w3.org/1999/xlink" xlink:title="plumose marginal setae" id="ABBRID0E3BAI" xlink:type="simple">PMS</abbrev> as figured (note: not all drawn, but indicated). <italic>Pleopod 4</italic> (Fig. <xref ref-type="fig" rid="F6">6E</xref>) endopod and exopod subequal, exopod with transverse suture. <italic>Pleopod 5</italic> (Fig. <xref ref-type="fig" rid="F6">6F</xref>) endopod and exopod subequal, endopod length 1.5 × width, exopod length 2.1 × width with 1 distal scale patch and 2 medial lateral scale patches.</p><p><italic>Uropod</italic> extending to posterior margin of pleotelson. <italic>Exopod</italic> 0.83 × as long as endopod, 2.7 × as wide; apex narrowly rounded; mesial margin with continuous row of <abbrev xmlns:xlink="http://www.w3.org/1999/xlink" xlink:title="plumose marginal setae" id="ABBRID0ESCAI" xlink:type="simple">PMS</abbrev>. <italic>Endopod</italic> 3.8 × as long as wide, lateral margin weakly convex, apex bluntly rounded.</p></tp:treatment-sec><tp:treatment-sec sec-type="description" id="SECID0EYCAI"><title>Description of female.</title><p><italic>Body</italic> length 2.4 × width (Figs <xref ref-type="fig" rid="F2">2B</xref>, <xref ref-type="fig" rid="F3">3A, B</xref>, <xref ref-type="fig" rid="F7">7A</xref>, <xref ref-type="fig" rid="F8">8A–C</xref>, <xref ref-type="fig" rid="F9">9A, B</xref>). <italic>Pleotelson</italic> length 0.66 × width (Fig. <xref ref-type="fig" rid="F8">8C</xref>). <italic>Uropodal</italic> endopod (Figs <xref ref-type="fig" rid="F8">8C</xref>, <xref ref-type="fig" rid="F9">9B</xref>) as in male, longer than exopod, endopod just barely extending to posterior margin of pleotelson. Gravid female (Figs <xref ref-type="fig" rid="F3">3B</xref>, <xref ref-type="fig" rid="F9">9B</xref>) estimated to be able to brood 8–10 mancas.</p><fig id="F7" position="float" orientation="portrait"><object-id xmlns:xlink="http://www.w3.org/1999/xlink" content-type="doi" xlink:type="simple">10.3897/zookeys.1037.63017.figure7</object-id><object-id xmlns:xlink="http://www.w3.org/1999/xlink" content-type="arpha" xlink:type="simple">C324DF5C-A0E6-5824-B927-7A7E691FB3BF</object-id><label>Figure 7.</label><caption><p><italic><tp:taxon-name><tp:taxon-name-part taxon-name-part-type="genus" reg="Gnorimosphaeroma">Gnorimosphaeroma</tp:taxon-name-part> <tp:taxon-name-part taxon-name-part-type="species" reg="oregonense">oregonense</tp:taxon-name-part></tp:taxon-name></italic> ♀ Non-type <abbrev xmlns:xlink="http://www.w3.org/1999/xlink" xlink:title="scanning electron microscopy" id="ABBRID0E6EAI" xlink:type="simple">SEM</abbrev>. <named-content xmlns:xlink="http://www.w3.org/1999/xlink" content-type="dwc:institutional_code" xlink:type="simple">LACM</named-content>:<abbrev xmlns:xlink="http://www.w3.org/1999/xlink" content-type="institution" xlink:title="Diversity Initiative of the Southern California Ocean" id="ABBRID0EIFAI" xlink:type="simple">DISCO</abbrev>:11164 <bold>A</bold> dorsum <bold>B</bold> pereopod 1 seta <bold>C</bold> pereopod 7 setae.</p></caption><graphic xmlns:xlink="http://www.w3.org/1999/xlink" xlink:href="zookeys-1037-023-g007.jpg" position="float" orientation="portrait" xlink:type="simple" id="oo_542468.jpg"><uri content-type="original_file" xlink:type="simple">https://binary.pensoft.net/fig/542468</uri></graphic></fig><fig id="F8" position="float" orientation="portrait"><object-id xmlns:xlink="http://www.w3.org/1999/xlink" content-type="doi" xlink:type="simple">10.3897/zookeys.1037.63017.figure8</object-id><object-id xmlns:xlink="http://www.w3.org/1999/xlink" content-type="arpha" xlink:type="simple">DD6C4F34-373C-5F32-B384-68F38D0A5A97</object-id><label>Figure 8.</label><caption><p><italic><tp:taxon-name><tp:taxon-name-part taxon-name-part-type="genus" reg="Gnorimosphaeroma">Gnorimosphaeroma</tp:taxon-name-part> <tp:taxon-name-part taxon-name-part-type="species" reg="oregonense">oregonense</tp:taxon-name-part></tp:taxon-name></italic> ♀ Non-type <abbrev xmlns:xlink="http://www.w3.org/1999/xlink" xlink:title="scanning electron microscopy" id="ABBRID0ELGAI" xlink:type="simple">SEM</abbrev>. <named-content xmlns:xlink="http://www.w3.org/1999/xlink" content-type="dwc:institutional_code" xlink:type="simple">LACM</named-content>:<abbrev xmlns:xlink="http://www.w3.org/1999/xlink" content-type="institution" xlink:title="Diversity Initiative of the Southern California Ocean" id="ABBRID0EUGAI" xlink:type="simple">DISCO</abbrev>:11164 <bold>A</bold> head dorsum <bold>B</bold> clypeus and labrum ventral <bold>C</bold> pleotelson dorsal.</p></caption><graphic xmlns:xlink="http://www.w3.org/1999/xlink" xlink:href="zookeys-1037-023-g008.jpg" position="float" orientation="portrait" xlink:type="simple" id="oo_542469.jpg"><uri content-type="original_file" xlink:type="simple">https://binary.pensoft.net/fig/542469</uri></graphic></fig><fig id="F9" position="float" orientation="portrait"><object-id xmlns:xlink="http://www.w3.org/1999/xlink" content-type="doi" xlink:type="simple">10.3897/zookeys.1037.63017.figure9</object-id><object-id xmlns:xlink="http://www.w3.org/1999/xlink" content-type="arpha" xlink:type="simple">2E1325C9-A5A5-5E7E-AD4A-2C3061254C8F</object-id><label>Figure 9.</label><caption><p><italic><tp:taxon-name><tp:taxon-name-part taxon-name-part-type="genus" reg="Gnorimosphaeroma">Gnorimosphaeroma</tp:taxon-name-part> <tp:taxon-name-part taxon-name-part-type="species" reg="oregonense">oregonense</tp:taxon-name-part></tp:taxon-name></italic> Non-type <abbrev xmlns:xlink="http://www.w3.org/1999/xlink" xlink:title="scanning electron microscopy" id="ABBRID0EXHAI" xlink:type="simple">SEM</abbrev>. <named-content xmlns:xlink="http://www.w3.org/1999/xlink" content-type="dwc:institutional_code" xlink:type="simple">LACM</named-content>:<abbrev xmlns:xlink="http://www.w3.org/1999/xlink" content-type="institution" xlink:title="Diversity Initiative of the Southern California Ocean" id="ABBRID0EAIAI" xlink:type="simple">DISCO</abbrev>:11164 <bold>A</bold> ♀ <named-content xmlns:xlink="http://www.w3.org/1999/xlink" content-type="dwc:institutional_code" xlink:type="simple">LACM</named-content>:<abbrev xmlns:xlink="http://www.w3.org/1999/xlink" content-type="institution" xlink:title="Diversity Initiative of the Southern California Ocean" id="ABBRID0EMIAI" xlink:type="simple">DISCO</abbrev>:11164 lateral <bold>B</bold> ♀ <named-content xmlns:xlink="http://www.w3.org/1999/xlink" content-type="dwc:institutional_code" xlink:type="simple">LACM</named-content>:<abbrev xmlns:xlink="http://www.w3.org/1999/xlink" content-type="institution" xlink:title="Diversity Initiative of the Southern California Ocean" id="ABBRID0EYIAI" xlink:type="simple">DISCO</abbrev>:11164 ventral view with oostegites.</p></caption><graphic xmlns:xlink="http://www.w3.org/1999/xlink" xlink:href="zookeys-1037-023-g009.jpg" position="float" orientation="portrait" xlink:type="simple" id="oo_542470.jpg"><uri content-type="original_file" xlink:type="simple">https://binary.pensoft.net/fig/542470</uri></graphic></fig></tp:treatment-sec><tp:treatment-sec sec-type="description" id="SECID0ECJAI"><title>Size.</title><p>Largest ♂ to 8.5 mm, largest ♀ to 6 mm. <xref ref-type="bibr" rid="B14">Dana (1853)</xref> gave no measurements. <xref ref-type="bibr" rid="B17">Fee (1926</xref>: 8, 9) records the largest specimens as being “ca. 1 cm. long; one-half as long as wide.”</p></tp:treatment-sec><tp:treatment-sec sec-type="Color" id="SECID0EQJAI"><title>Color.</title><p>When preserved in ethanol, specimens quickly become pale buff to whitish.</p></tp:treatment-sec><tp:treatment-sec sec-type="distribution" id="SECID0EVJAI"><title>Distribution.</title><p>British Columbia, Vancouver to California, San Francisco.</p></tp:treatment-sec><tp:treatment-sec sec-type="remarks" id="SECID0E1JAI"><title>Remarks.</title><p>The species occurs only in fully marine habitats in the intertidal to an unknown depth. A single lot indicated that it was collected by night light, and another that specimens were collected on floats among fouling organisms. None of the material examined indicates depth.</p><p><xref ref-type="bibr" rid="B30">Kussakin (1979)</xref> reported <italic><tp:taxon-name><tp:taxon-name-part taxon-name-part-type="genus" reg="Gnorimosphaeroma">G.</tp:taxon-name-part> <tp:taxon-name-part taxon-name-part-type="species" reg="oregonense">oregonense</tp:taxon-name-part></tp:taxon-name></italic> from Alaska, Popov Island to San Francisco Bay, California. <xref ref-type="bibr" rid="B30">Kussakin (1979)</xref> figured <italic><tp:taxon-name><tp:taxon-name-part taxon-name-part-type="genus" reg="Gnorimosphaeroma">G.</tp:taxon-name-part> <tp:taxon-name-part taxon-name-part-type="species" reg="oregonense">oregonense</tp:taxon-name-part></tp:taxon-name></italic> from the collections of the Zoological Institute of the Academy of Sciences of the USSR. He noted that it is widely distributed with males reaching a length of 12 mm and females up to 8 mm, and that it occurred widely from Alaska to California. It is not clear what the specific localities of the figured specimens were (<xref ref-type="bibr" rid="B30">Kussakin 1979</xref>: 407) nor of those deposited in the Russian collections. We were unable to locate and access these specimens. Kussakin reported that the specimens he examined were predominantly littoral, but can be sublittoral to 22 m, on rocks, under rocks, less often on sand, and sometimes in empty shipworm tubes. Kussakin remarked it is a good swimmer, and sometimes turns up in night light samples. It can tolerate salinities as low as 9‰. Since we were not able to re-examine Kussakin’s specimens, we cannot verify that the <italic><tp:taxon-name><tp:taxon-name-part taxon-name-part-type="genus" reg="Gnorimosphaeroma">Gnorimosphaeroma</tp:taxon-name-part></tp:taxon-name></italic> he identified are the same species as <italic><tp:taxon-name><tp:taxon-name-part taxon-name-part-type="genus" reg="Gnorimosphaeroma">G.</tp:taxon-name-part> <tp:taxon-name-part taxon-name-part-type="species" reg="oregonense">oregonense</tp:taxon-name-part></tp:taxon-name></italic> from the type locality and described here. Furthermore, our genetic data clearly distinguishes between fully marine and low salinity specimens and recognizes these as distinct species (see below). We do not include Kussakin’s specimens in the synonymy (<italic><tp:taxon-name><tp:taxon-name-part taxon-name-part-type="genus" reg="Gnorimosphaeroma">Gnorimosphaeroma</tp:taxon-name-part> <tp:taxon-name-part taxon-name-part-type="species" reg="oregonense">oregonense</tp:taxon-name-part></tp:taxon-name></italic>: Kussakin, 1979: 406, figs 260–262.)</p></tp:treatment-sec><ref-list><ref id="B33"><mixed-citation xmlns:xlink="http://www.w3.org/1999/xlink" xlink:type="simple"><person-group><name name-style="western"><surname>Menzies</surname><given-names>RJ</given-names></name></person-group> (<year>1954</year>) <article-title>A review of the systematics and ecology of the genus “<italic><tp:taxon-name><tp:taxon-name-part taxon-name-part-type="genus">Exosphaeroma</tp:taxon-name-part></tp:taxon-name></italic>,” with the description of a new genus, a new species, and new subspecies (<tp:taxon-name><tp:taxon-name-part taxon-name-part-type="subphylum">Crustacea</tp:taxon-name-part></tp:taxon-name>, <tp:taxon-name><tp:taxon-name-part taxon-name-part-type="order">Isopoda</tp:taxon-name-part></tp:taxon-name>, <tp:taxon-name><tp:taxon-name-part taxon-name-part-type="family">Sphaeromatidae</tp:taxon-name-part></tp:taxon-name>).</article-title><source>American Novitates</source><volume>1683</volume>: <fpage>1</fpage>–<lpage>24</lpage>.</mixed-citation></ref><ref id="B30"><mixed-citation xmlns:xlink="http://www.w3.org/1999/xlink" xlink:type="simple"><person-group><name name-style="western"><surname>Kussakin</surname><given-names>OG</given-names></name></person-group> (<year>1979</year>) <article-title>Marine and brackish-water <tp:taxon-name><tp:taxon-name-part taxon-name-part-type="order">Isopoda</tp:taxon-name-part></tp:taxon-name> of cold and temperate (boreal) waters of the Northern Hemisphere. Part 1. <tp:taxon-name><tp:taxon-name-part taxon-name-part-type="suborder">Flabellifera</tp:taxon-name-part></tp:taxon-name>, <tp:taxon-name><tp:taxon-name-part taxon-name-part-type="suborder">Valvifera</tp:taxon-name-part></tp:taxon-name>, and <tp:taxon-name><tp:taxon-name-part taxon-name-part-type="superfamily">Tyloidea</tp:taxon-name-part></tp:taxon-name>).</article-title><source>National Academy of Sciences, USSR, Zoology [Opredeliteli po Faune SSR, Akademiya Nauk, SSSR]</source><volume>122</volume>: <fpage>1</fpage>–<lpage>470</lpage>.</mixed-citation></ref><ref id="B14"><mixed-citation xmlns:xlink="http://www.w3.org/1999/xlink" xlink:type="simple"><person-group><name name-style="western"><surname>Dana</surname><given-names>JD</given-names></name></person-group> (<year>1853</year>) <article-title><tp:taxon-name><tp:taxon-name-part taxon-name-part-type="subphylum">Crustacea</tp:taxon-name-part></tp:taxon-name>. Part II.</article-title> In: <institution xlink:type="simple">United States Exploring Expedition</institution>. <issue-title>During the years 1838, 1839, 1840, 1841, 1842. Under the command of Charles Wilkes. U.S.N.C.</issue-title><source>Sherman, Philadelphia</source><volume>14</volume>: <fpage>689</fpage>–<lpage>1618</lpage>.</mixed-citation></ref><ref id="B17"><mixed-citation xmlns:xlink="http://www.w3.org/1999/xlink" xlink:type="simple"><person-group><name name-style="western"><surname>Fee</surname><given-names>AR</given-names></name></person-group> (<year>1926</year>) <article-title>The <tp:taxon-name><tp:taxon-name-part taxon-name-part-type="order">Isopoda</tp:taxon-name-part></tp:taxon-name> of Departure Bay and vicinity, with descriptions of new species, variations and colour notes.</article-title><source>Contributions to Canadian Biology and Fisheries</source><volume>3</volume>(<issue>2</issue>): <fpage>13</fpage>–<lpage>47</lpage>. <ext-link xlink:type="simple" ext-link-type="doi" xlink:href="10.1139/f26-002">https://doi.org/10.1139/f26-002</ext-link></mixed-citation></ref></ref-list></tp:taxon-treatment>
